# Supplementary material for: Soil Seedbank Dynamics and Species Diversity in Pimelea-Infested Paddocks Under Pasture and Cultivated Conditions
Source: Biology (Basel). 2025 Jan 21;14(2):109. doi: 10.3390/biology14020109 (PMC11851602; doi:10.3390/biology14020109)
Supplement: Supplementary file 1 [file biology-14-00109-s001.zip]

Archive with 1 entries (1 files):
- biology-3344665-supplementary.pdf
